# Supplementary material for: Search for chromosomal instability aiding variants reveal naturally occurring kinetochore gene variants that perturb chromosome segregation
Source: iScience. 2024 Jan 26;27(3):109007. doi: 10.1016/j.isci.2024.109007 (PMC10867425; doi:10.1016/j.isci.2024.109007)
Supplement: Video S2. Includes time-lapse images of YFP Astrin-Q1012∗ variant expressing cell shown in Figure S8 C (Lower row), related to Figure 4 [file mmc4.xlsx]

## Sheet: Sheet1
Chromosome	Position	Consequence	Gene_Symbol	Uniprot_ID	Transcript_ID	Protein_position	Amino_acids	Existing_variation	AF_ELGH	N_Het_ELGH	N_Hom_ELGH	AF_BiB	N_Het_BiB	N_Hom_BiB	AF_Birm	N_Het_Birm	N_Hom_Birm	N_COSMIC	Cancer_tissues_COSMIC	AF_gnomAD	N_Het_gnomAD	N_Hom_gnomAD
chr1	43360099	splice_donor_variant	CDC20	Q12834	ENST00000372462			rs771036544	0.00013224	1	0	0	0	0	0	0	0
chr1	173811212	stop_gained	CENPL	Q8N0S6	ENST00000367710	30	R/*	rs994018186&COSM4225956	0.00014397	1	0	0	0	0	0	0	0	1	Breast	NF	NF	NF
chr1	214613917	splice_donor_variant	CENPF	P49454	ENST00000366955			rs374123290	0.00013231	1	0	0	0	0	0	0	0
chr1	214619167	stop_gained	CENPF	P49454	ENST00000366955	174	E/*	rs777632803	0.00020695	1	0	0.00020912	1	0	0	0	0	NF		8.161e-06	2	0
chr1	214640037	stop_gained	CENPF	P49454	ENST00000366955	567	R/*	rs767542466	0.00017088	1	0	0	0	0	0	0	0	NF		NF	NF	NF
chr1	214641127	stop_gained	CENPF	P49454	ENST00000366955	930	L/*		0.00013858	1	0	0	0	0	0	0	0	NF		NF	NF	NF
chr1	246843930	splice_acceptor_variant	AHCTF1	Q8WYP5	ENST00000366508			rs148600466	0.00067024	1	0	0.00107469	4	0	0	0	0
chr1	246867243	splice_donor_variant	AHCTF1	Q8WYP5	ENST00000366508			rs141409693	0.00431034	1	0	0.00917431	4	0	0.0174419	3	0
chr1	44750523	frameshift_variant	KIF2C	Q99661	ENST00000372224	133	L/X		0.00026546	0	1	0	0	0	0	0	0	NF		NF	NF	NF
chr1	163326028	splice_acceptor_variant&5_prime_UTR_variant&intron_variant	NUF2	Q9BZD4	ENST00000367900				0.00031017	1	0	0	0	0	0	0	0
chr1	229470803	splice_acceptor_variant&coding_sequence_variant&intron_variant	NUP133	Q8WUM0	ENST00000261396	?-618			0.00093985	2	0	0	0	0	0	0	0	NF
chr1	63490219	splice_acceptor_variant	ITGB3BP	Q13352	ENST00000371092			rs778483418	0.00031211	1	0	0	0	0	0	0	0
chr1	186343403	stop_gained	TPR	P12270	ENST00000367478	1225	R/*	COSM6445101	0.00013277	1	0	0	0	0	0	0	0	1	Nasopharyngeal carcinoma	NF	NF	NF
chr1	211673650	stop_gained	NEK2	P51955	ENST00000366999	130	R/*	COSM4491924	0.00054795	4	0	0	0	0	0.00048263	1	0	2	Ovary (1), Kidney (1).	NF	NF	NF
chr1	63453944	frameshift_variant	ITGB3BP	Q13352	ENST00000371092	191-192	FE/X	rs569350949	0.00279427	16	0	0.00058185	3	0	0.0005005	1	0	NF		0.0004712	129	0
chr1	63478774	frameshift_variant	ITGB3BP	Q13352	ENST00000371092	120	K/X	rs749074680	0.00022017	1	0	0.00103263	5	0	0.0045977	6	1	NF		5.283e-06	12	0
chr1	186362853	frameshift_variant	TPR	P12270	ENST00000613151	226-227	LE/X		0.00023397	1	0	0	0	0	0	0	0	NF		NF	NF	NF
chr1	186362857	frameshift_variant	TPR	P12270	ENST00000613151	225-226	-/KX		0.00023159	1	0	0	0	0	0	0	0	NF		NF	NF	NF
chr1	211673576	frameshift_variant	NEK2	P51955	ENST00000366999	154	N/X		0.00039894	1	1	0	0	0	0	0	0	NF		NF	NF	NF
chr1	226885638	frameshift_variant	PSEN2	P49810	ENST00000422240	153	T/X		0.00013228	1	0	0	0	0	0	0	0	NF		NF	NF	NF
chr2	74370723	stop_gained	DCTN1	Q14203	ENST00000409567	296	E/*		0.00013305	1	0	0	0	0	0	0	0	NF		NF	NF	NF
chr2	110669451	splice_donor_variant	BUB1	O43683	ENST00000409311			rs771093692	0.0001351	1	0	0	0	0	0	0	0
chr2	110669499	stop_gained	BUB1	O43683	ENST00000409311	174	S/*		0.00014176	1	0	0	0	0	0	0	0	1	Breast	NF	NF	NF
chr2	200535172	splice_donor_variant	SGO2	Q562F6	ENST00000409203				0.00033693	1	0	0.00031095	1	0	0	0	0
chr2	24815504	frameshift_variant	CENPO	Q9BU64	ENST00000260662	114-115	-/X		0.00013778	1	0	0	0	0	0	0	0	NF		NF	NF	NF
chr2	24816739	frameshift_variant	CENPO	Q9BU64	ENST00000260662	230	S/SX	rs749031613	0.00014249	1	0	0.00019223	1	0	0	0	0	NF		1.602e-05	4	0
chr2	121410944	frameshift_variant	CLASP1	Q7Z460	ENST00000397587	754	G/X		0.00013273	1	0	0	0	0	0	0	0	NF		NF	NF	NF
chr2	121410949	frameshift_variant	CLASP1	Q7Z460	ENST00000397587	749-752	GLGQ/X		0.0001328	1	0	0	0	0	0	0	0	NF		NF	NF	NF
chr2	168877357	frameshift_variant	SPC25	Q9HBM1	ENST00000282074	74-76	LIQ/X		0.00044736	3	0	0	0	0	0	0	0	NF		NF	NF	NF
chr2	168877364	frameshift_variant	SPC25	Q9HBM1	ENST00000282074	73-74	-/KKX		0.00045788	3	0	0	0	0	0	0	0	NF		NF	NF	NF
chr3	32537010	splice_donor_variant	DYNC1LI1	Q9Y6G9	ENST00000273130				0.00014201	1	0	0	0	0	0	0	0
chr3	33517176	splice_acceptor_variant	CLASP2	O75122	ENST00000359576				0.00013477	1	0	0	0	0	0	0	0
chr3	33688283	stop_gained	CLASP2	O75122	ENST00000359576	155	L/*		0.00015461	1	0	0	0	0	0	0	0	NF		NF	NF	NF
chr2	24815520	stop_gained	CENPO	Q9BU64	ENST00000260662	120	R/*	rs1455886774&COSM7270046	0.00013448	1	0	0	0	0	0	0	0	1	Large intestine	7.955e-06	2	0
chr2	24815623	stop_gained	CENPO	Q9BU64	ENST00000260662	154	S/*	rs1239075383	0.00013228	1	0	0	0	0	0	0	0	NF		NF	NF	NF
chr2	3477796	splice_donor_variant	TRAPPC12	Q8WVT3	ENST00000382110				0.00013982	1	0	0	0	0	0	0	0
chr2	37094196	splice_donor_variant	GPATCH11	Q8N954	ENST00000409774			rs368988833	0.00013252	1	0	0	0	0	0	0	0
chr2	3421985	stop_gained&inframe_insertion	TRAPPC12	Q8WVT3	ENST00000382110	423-424	-/*LQ	rs1340943334	0.00014049	1	0	0	0	0	0	0	0	NF		8.14e-06	2	0
chr2	3424621	frameshift_variant	TRAPPC12	Q8WVT3	ENST00000382110	459	L/LX		0.00013242	1	0	0	0	0	0	0	0	NF		NF	NF	NF
chr2	233841874	frameshift_variant	HJURP	Q8NCD3	ENST00000432087	248	K/X		0.00013326	1	0	0.00057186	3	0	0	0	0	NF		NF	NF	NF
chr4	67519235	stop_gained	CENPC	Q03188	ENST00000273853	200	S/*	rs1270651980	0.00092937	3	0	0	0	0	0	0	0	NF		4.467e-06	1	0
chr4	103140415	splice_acceptor_variant	CENPE	Q02224	ENST00000611174			rs568323371&COSM4425522	0.00249233	11	1	0.00260312	13	0	0.00215517	4	0
chr4	103141032	frameshift_variant	CENPE	Q02224	ENST00000611174	1845	K/X		0.00037965	1	0	0	0	0	0	0	0	NF		NF	NF	NF
chr4	184702110	frameshift_variant	CENPU	Q71F23	ENST00000281453	301	N/X	rs765428260	0.0012024	6	0	0	0	0	0.00139665	2	0	NF		0.0001088	27	0
chr4	184717142	frameshift_variant	CENPU	Q71F23	ENST00000281453	123-125	ISA/X		0.00175968	7	0	0	0	0	0	0	0	NF		NF	NF	NF
chr4	184717149	frameshift_variant	CENPU	Q71F23	ENST00000281453	123	I/KKNX		0.00171569	7	0	0	0	0	0	0	0	NF		NF	NF	NF
chr4	13579926	splice_donor_variant	BOD1L1	Q8NFC6	ENST00000040738				0.00026589	2	0	0	0	0	0	0	0
chr5	69202505	splice_acceptor_variant	CENPH	Q9H3R5	ENST00000515001			rs753226337	0.00025641	1	0	0	0	0	0	0	0
chr5	69202550	stop_gained	CENPH	Q9H3R5	ENST00000515001	120	L/*		0.00018322	1	0	0.00019771	1	0	0	0	0	NF		NF	NF	NF
chr5	69202918	splice_acceptor_variant	CENPH	Q9H3R5	ENST00000515001				0.00045732	3	0	0	0	0	0	0	0
chr5	169599012	stop_gained	SPDL1	Q96EA4	ENST00000265295	393	R/*	rs371434309	0.00163443	12	0	0.00193274	10	0	0.00146056	3	0	NF		9.032e-05	24	0
chr5	65551581	frameshift_variant	CENPK	Q9BS16	ENST00000514814	74-75	WQ/X		0.00020145	1	0	0	0	0	0	0	0	NF		NF	NF	NF
chr5	65551586	frameshift_variant	CENPK	Q9BS16	ENST00000514814	72-73	SQ/X	rs762598205	0.0003827	2	0	0.00019849	1	0	0.00054825	1	0	NF		4.401e-05	10	0
chr5	69191826	frameshift_variant	CENPH	Q9H3R5	ENST00000515001	56	E/X		0.00023202	1	0	0	0	0	0	0	0	NF		NF	NF	NF
chr5	163460024	frameshift_variant	NUDCD2	Q8WVJ2	ENST00000302764	9	S/SGX		0.0001327	1	0	0	0	0	0	0	0	NF		NF	NF	NF
chr5	173616332	frameshift_variant	BOD1	Q96IK1	ENST00000285908	35	G/GX		0.00018811	1	0	0	0	0	0	0	0	NF		NF	NF	NF
chr6	49472184	splice_donor_variant	CENPQ	Q7L2Z9	ENST00000335783			rs539329187	0.0003983	3	0	0	0	0	0	0	0
chr6	149746064	splice_acceptor_variant	NUP43	Q8NFH3	ENST00000340413			rs756994816	0.00019478	1	0	0	0	0	0	0	0
chr6	149746482	frameshift_variant	NUP43	Q8NFH3	ENST00000340413	5	Y/X		0.00026455	2	0	0	0	0	0	0	0	NF		NF	NF	NF
chr7	1936786	stop_gained	MAD1L1	Q9Y6D9	ENST00000406869	570	R/*	rs376905987&COSM6705793	0.00013319	1	0	0.00019128	1	0	0	0	0	1	Large intestine	2.586e-05	5	0
chr7	2069313	stop_gained	MAD1L1	Q9Y6D9	ENST00000406869	367	Q/*		0.00024237	1	0	0	0	0	0	0	0	NF		NF	NF	NF
chr7	2216278	stop_gained	MAD1L1	Q9Y6D9	ENST00000406869	230	Q/*		0.00013994	1	0	0	0	0	0	0	0	NF		NF	NF	NF
chr7	2216210	frameshift_variant	MAD1L1	Q9Y6D9	ENST00000406869	252	L/LAX	rs979234003	0.00015366	1	0	0	0	0	0	0	0	NF		4.011e-06	1	0
chr7	102472217	splice_acceptor_variant	LRWD1	Q9UFC0	ENST00000292616			rs746390668	0.0001347	1	0	0	0	0	0	0	0
chr8	10832918	stop_gained	PINX1	Q96BK5	ENST00000519088	66	G/*	rs766139889&COSM3884590	0.00013266	1	0	0	0	0	0	0	0	2	Haematopoietic and lymphoid (1), Stomach (1).	0.0001792	50	0
chr8	120502491	splice_acceptor_variant	MTBP	Q96DY7	ENST00000305949				0.0004686	2	0	0	0	0	0	0	0
chr10	56359474	splice_donor_variant	ZWINT	O95229	ENST00000373944				0.00030637	2	0	0	0	0	0	0	0
chr10	123157727	splice_acceptor_variant	BUB3	O43684	ENST00000368865				0.00378788	11	0	0	0	0	0	0	0
chr10	123157728	splice_acceptor_variant	BUB3	O43684	ENST00000368865				0.0052521	15	0	0	0	0	0	0	0
chr11	47812063	splice_donor_variant	NUP160	Q12769	ENST00000378460				0.00013287	1	0	0	0	0	0	0	0
chr11	47821722	splice_donor_variant	NUP160	Q12769	ENST00000378460				0.00026455	2	0	0	0	0	0	0	0
chr11	47848218	splice_donor_variant	NUP160	Q12769	ENST00000526870			rs530402180	0.00013228	1	0	0	0	0	0	0	0
chr11	3778871	splice_donor_variant	NUP98	P52948	ENST00000324932				0.00013305	1	0	0	0	0	0	0	0
chr11	47818049	splice_donor_variant&coding_sequence_variant&intron_variant	NUP160	Q12769	ENST00000378460	477-?			0.00071463	3	0	0	0	0	0	0	0	NF		NF	NF	NF
chr11	47818056	frameshift_variant&splice_region_variant	NUP160	Q12769	ENST00000378460	477	Q/QKKX		0.00069252	3	0	0	0	0	0	0	0	NF		NF	NF	NF
chr11	47848382	frameshift_variant	NUP160	Q12769	ENST00000526870	13	P/PX	rs1460932359	0.00031786	2	0	0	0	0	0	0	0	NF		8.638e-06	2	0
chr11	113744027	frameshift_variant	ZW10	O43264	ENST00000200135	429	S/X		0.00013932	1	0	0	0	0	0	0	0	NF		NF	NF	NF
chr11	134168984	stop_gained	NCAPD3	P42695	ENST00000534548	1058	E/*	COSM925153	0.00028209	2	0	0	0	0	0	0	0	1	Endometrium	NF	NF	NF
chr11	134178937	splice_acceptor_variant	NCAPD3	P42695	ENST00000534548				0.00014205	1	0	0	0	0	0	0	0
chr11	134203200	splice_acceptor_variant	NCAPD3	P42695	ENST00000534548				0.00015878	1	0	0	0	0	0	0	0
chr11	134208948	splice_acceptor_variant&coding_sequence_variant	NCAPD3	P42695	ENST00000534548	?-266			0.00127065	4	0	0	0	0	0	0	0			NF	NF	NF
chr12	57532283	stop_gained	DCTN2	Q13561	ENST00000543672	321	W/*		0.00014029	1	0	0	0	0	0	0	0	NF		NF	NF	NF
chr12	68719368	stop_gained	NUP107	P57740	ENST00000229179	371	Q/*	COSM8101309	0.00013224	1	0	0	0	0	0	0	0	1	Skin	NF	NF	NF
chr12	68721916	stop_gained	NUP107	P57740	ENST00000229179	463	Q/*		0.00026575	2	0	0	0	0	0	0	0	NF		NF	NF	NF
chr12	122319349	splice_acceptor_variant	CLIP1	P30622	ENST00000545889			rs113860909	0.00013398	1	0	0	0	0	0	0	0			NF	NF	NF
chr12	122539685	stop_gained	KNTC1	P50748	ENST00000450485	126	Q/*		0.00031506	2	0	0.00058027	3	0	0.0004995	1	0	NF		NF	NF	NF
chr12	122551524	splice_donor_variant	KNTC1	P50748	ENST00000450485			rs867677251	0.00029248	2	0	0.00038197	2	0	0.00094787	2	0
chr12	122568373	splice_donor_variant	KNTC1	P50748	ENST00000450485				0.00013441	1	0	0	0	0	0	0	0
chr12	122570897	stop_gained	KNTC1	P50748	ENST00000450485	591	E/*	COSM25648	0.0001957	1	0	0	0	0	0	0	0	NF		NF	NF	NF
chr12	122571049	stop_gained	KNTC1	P50748	ENST00000450485	611	Q/*	rs773583890	0.00013333	1	0	0	0	0	0	0	0	NF		4.014e-06	1	0
chr12	57535066	frameshift_variant	DCTN2	Q13561	ENST00000543672	119-120	VE/X		0.00050684	2	0	0	0	0	0	0	0	NF		NF	NF	NF
chr12	57535075	frameshift_variant	DCTN2	Q13561	ENST00000543672	117	T/KKNX		0.00047939	2	0	0	0	0	0	0	0	NF		NF	NF	NF
chr12	102112163	frameshift_variant	NUP37	Q8NFH4	ENST00000552283	75-76	-/X		0.00013256	1	0	0	0	0	0	0	0	NF		NF	NF	NF
chr12	122542084	frameshift_variant	KNTC1	P50748	ENST00000450485	160-161	-/X		0.00016072	1	0	0	0	0	0	0	0	NF		NF	NF	NF
chr12	122568288	frameshift_variant	KNTC1	P50748	ENST00000450485	508-509	NE/X	rs1189806341	0.0001517	1	0	0	0	0	0	0	0	NF		8.142e-06	2	0
chr12	122569751	frameshift_variant	KNTC1	P50748	ENST00000450485	559-560	SL/SX		0.00013287	1	0	0	0	0	0	0	0	NF		NF	NF	NF
chr12	122621878	splice_acceptor_variant&coding_sequence_variant	KNTC1	P50748	ENST00000436959	?-15			0.00013326	1	0	0	0	0	0	0	0
chr12	122621882	frameshift_variant&splice_region_variant	KNTC1	P50748	ENST00000436959	15	N/NFX		0.00026795	2	0	0	0	0	0	0	0	NF		NF	NF	NF
chr13	21157921	splice_donor_variant	SKA3	Q8IX90	ENST00000314759			rs151054732	0.0584826	222	0	0.0158151	39	0	0.0427873	35	0
chr13	21159937	frameshift_variant	SKA3	Q8IX90	ENST00000314759	293-294	-/TYILYSWX		0.0001414	1	0	0	0	0	0	0	0	NF		NF	NF	NF
chr13	21168145	frameshift_variant	SKA3	Q8IX90	ENST00000314759	194-195	KQ/X	rs761949351	0.00013305	1	0	0	0	0	0	0	0	NF		1.989e-05	5	0
chr13	21172461	frameshift_variant	SKA3	Q8IX90	ENST00000314759	70	Q/X	rs151272242&COSM432211	0.195766	1041	2	0.133444	565	0	0.165934	302	0	8	Haematopoietic and lymphoid (3), Thyroid (2), Pancreas (1), Oesophagus (1), Lung (1).	NF	NF	NF
chr14	102010275	splice_acceptor_variant	DYNC1H1	Q14204	ENST00000360184				0.00057405	4	0	0	0	0	0	0	0
chr14	102026571	splice_acceptor_variant&coding_sequence_variant	DYNC1H1	Q14204	ENST00000360184	?-2880			0.00146413	10	0	0	0	0	0	0	0	NF
chr14	102026575	frameshift_variant&splice_region_variant	DYNC1H1	Q14204	ENST00000360184	2880	D/DFX		0.00170543	11	0	0	0	0	0	0	0	NF		NF	NF	NF
chr14	24179672	frameshift_variant	REC8	O95072	ENST00000611366	466	M/X	rs139641571	0.00013323	1	0	0	0	0	0.00047259	1	0	NF		2.004e-05	5	0
chr14	45224030	frameshift_variant	MIS18BP1	Q6P0N0	ENST00000310806	852-853			0.00026803	2	0	0	0	0	0	0	0	NF
chr14	45226825	frameshift_variant	MIS18BP1	Q6P0N0	ENST00000310806	585-586	IG/X		0.00095511	2	0	0	0	0	0	0	0	NF		NF	NF	NF
chr14	45226831	frameshift_variant	MIS18BP1	Q6P0N0	ENST00000310806	584	L/X		0.00079051	2	0	0	0	0	0	0	0	NF		NF	NF	NF
chr14	45242052	frameshift_variant	MIS18BP1	Q6P0N0	ENST00000310806	375	N/KKKX		0.00046404	2	0	0	0	0	0	0	0	NF		NF	NF	NF
chr14	45246830	frameshift_variant	MIS18BP1	Q6P0N0	ENST00000310806	152-153	-/KX		0.00039825	2	0	0	0	0	0	0	0	NF		NF	NF	NF
chr15	40208635	splice_acceptor_variant	BUB1B	O60566	ENST00000412359			rs528022763	0.00013499	1	0	0.00019069	1	0	0	0	0
chr15	66528941	stop_gained	ZWILCH	Q9H900	ENST00000535141	239	W/*		0.00013312	1	0	0	0	0	0	0	0	NF		NF	NF	NF
chr15	40206405	frameshift_variant	BUB1B	O60566	ENST00000412359	667-674	QTACGTIY/X		0.00013721	1	0	0	0	0	0	0	0	NF		NF	NF	NF
chr15	40264813	frameshift_variant	BUB1B-PAK6	H3BTB9	ENST00000441369	10	P/X		0.00026462	2	0	0	0	0	0	0	0	NF		NF	NF	NF
chr15	40265912	frameshift_variant	BUB1B-PAK6	H3BTB9	ENST00000441369	92	L/LSVISSX		0.00013228	1	0	0	0	0	0	0	0	NF		NF	NF	NF
chr15	40383288	frameshift_variant	KNSTRN	Q9Y448	ENST00000608100	13	P/X	rs746725876	0.00013249	1	0	0.00019055	1	0	0	0	0	NF		8.071e-06	2	0
chr16	81012048	stop_gained	CENPN	Q96H22	ENST00000428963	37	Q/*		0.00013897	1	0	0.00038403	2	0	0	0	0	NF		NF	NF	NF
chr16	15687418	stop_gained	NDE1	Q9NXR1	ENST00000396355	144	Q/*		0.00013277	1	0	0	0	0	0.00047259	1	0	NF		NF	NF	NF
chr16	88807279	splice_acceptor_variant	CDT1	Q9H211	ENST00000301019				0.00013277	1	0	0	0	0	0	0	0
chr16	3758045	splice_acceptor_variant&coding_sequence_variant&intron_variant	CREBBP	Q92793	ENST00000262367	?-1124			0.00068431	3	0	0	0	0	0	0	0	NF
chr16	3758046	splice_acceptor_variant&coding_sequence_variant&intron_variant	CREBBP	Q92793	ENST00000262367	?-1124			0.00260552	10	0	0	0	0	0	0	0	NF
chr16	15691299	frameshift_variant	NDE1	Q9NXR1	ENST00000396355	227	N/X	rs756206942	0.00013235	1	0	0.00038124	2	0	0.00047214	1	0	NF		5.973e-05	15	0
chr17	58559452	splice_donor_variant	TEX14	Q8IWB6	ENST00000349033			rs752772371	0.0004451	1	1	0.00019084	1	0	0	0	0
chr17	58587667	splice_acceptor_variant	TEX14	Q8IWB6	ENST00000349033			COSM4068209	0.00013245	1	0	0	0	0	0	0	0
chr17	58611255	stop_gained	TEX14	Q8IWB6	ENST00000349033	364	Q/*		0.00047423	3	0	0	0	0	0	0	0	NF		NF	NF	NF
chr17	58613423	stop_gained&splice_region_variant	TEX14	Q8IWB6	ENST00000349033	335	R/*	rs141801212&COSM3370828	0.00053952	4	0	0.00038595	2	0	0.0038059	8	0	1	Thyroid	0.000856	241	1
chr17	8436018	splice_donor_variant&5_prime_UTR_variant&intron_variant	NDEL1	Q9GZM8	ENST00000334527				0.00014347	1	0	0	0	0	0	0	0
chr17	16353362	frameshift_variant	CENPV	Q7Z7K6	ENST00000299736	25	A/X	rs560390150&rs747644694	0.00507614	2	0	0	0	0	0	0	0	NF		0.0009794	29	0
chr17	16353364	frameshift_variant	CENPV	Q7Z7K6	ENST00000299736	22-24	AAP/X	rs769584320	0.00452489	2	0	0	0	0	0	0	0	NF		0.0009734	29	0
chr17	16353388	frameshift_variant	CENPV	Q7Z7K6	ENST00000299736	15-16	QK/X	rs772935654	0.0133333	4	0	0.0319149	3	0	0	0	0	NF		0.003344	2	0
chr17	16353397	frameshift_variant	CENPV	Q7Z7K6	ENST00000299736	13	R/X	rs1402556572	0.00930233	4	0	0.0205479	3	0	0	0	0	NF		NF	NF	NF
chr17	58584572	frameshift_variant	TEX14	Q8IWB6	ENST00000349033	1033	K/X		0.00013373	1	0	0	0	0	0	0	0	NF		NF	NF	NF
chr17	58601900	stop_gained&frameshift_variant	TEX14	Q8IWB6	ENST00000349033	528	Y/*	rs1567728739	0.00024378	1	0	0	0	0	0	0	0	NF		3.978e-06	1	0
chr17	28579224	stop_gained	SPAG5	Q96R06	ENST00000321765	1012	Q/*		0.00028843	2	0	0	0	0	0	0	0	NF		NF	NF	NF
chr17	28598925	frameshift_variant	SPAG5	Q96R06	ENST00000321765	7	L/X	rs575381663	0.00873016	66	0	0.00476372	25	0	0.00943396	20	0	NF		0.001153	320	6
chr18	2595502	stop_gained	NDC80	O14777	ENST00000261597	368	R/*	rs1257614097	0.0001347	1	0	0	0	0	0	0	0	NF		3.979e-06	1	0
chr18	12963158	splice_acceptor_variant	SEH1L	Q96EE3	ENST00000262124			rs147738564	0.00223464	12	0	0	0	0	0	0	0
chr18	12963159	splice_acceptor_variant	SEH1L	Q96EE3	ENST00000262124				0.00195799	11	0	0	0	0	0	0	0
chr20	56386380	frameshift_variant	AURKA	O14965	ENST00000395915	62-65	QKLV/X	rs755109797	0.0001333	1	0	0.00019069	1	0	0	0	0	NF		1.988e-05	5	0
chr20	4792537	splice_donor_variant	RASSF2	P50749	ENST00000379400			rs773175975	0.00039767	3	0	0.00057186	3	0	0.00047259	1	0
									Genes and Health			COSMIC	gnomAD
MCPH genes									ELGH	BiB	Birm
MVA genes									3781	2624	1060	>40,000	141, 456
Microcephaly associated genes									Sample size
								141-59 = 82 new variants
Genes and Health database: ELGH=East London Genes and Health (sample size=3781), BiB = Born in Bradford (sample size=2624), Birm = Birmingham (sample size=1060). Assess date=29.01.2020. COSMIC=COSMIC database (sample size >40,000). Assess date= Jan 2022 gnomAD=gnomAD v2.1.1 database (sample size= 141,456). Assess date= Jan 2022 Consequence: Predicted consequence of the mutation based on the trans…
